# Supplementary material for: Redundant Role of Protein Kinase C Delta and Epsilon during Mouse Embryonic Development
Source: PLoS One. 2014 Aug 1;9(8):e103686. doi: 10.1371/journal.pone.0103686 (PMC4118884; doi:10.1371/journal.pone.0103686)
Supplement: Table S1 — List of primers used for qPCR. (XLS) [file pone.0103686.s002.xls]

## Sheet: Sheet1
Table S1: Primers for qPCR
Oligo name	Oligo sequence forward (5' to 3')	Oligo sequencece reverse (5' to 3')	product (bp)
Mcm2	CGGGAAATGATGGGCTCTGT	AAGGCTGGCATCGTTACCTC	130
Itgb1	AAGGTCCCCACTCAGCAATG	CCTGTAACTCCGACGCCTTT	136
Ets-1	AGCCGACTCTCACCATCATC	CAAGGCTTGGGACATCATTT	125
Cdh2	TTACAGCGCAGTCTTACCGA	CGTCCACCTTGAAATCTGCT	128
Cdh5	CGCCAAAAGAGAGACTGGAT	GCAAACTCTCCTTGGAGCAC	137
Flk-1	AGAGTTGGTGGAGCATTTGG	GGAAACAGGTGAGGTAGGCA	139
Cd31	CCTCCAGGCTGAGGAAAACT	GGTGCTGAGACCTGCTTTTC	143
Gapdh	TCGTCCCGTAGACAAAATGG	TTGAGGTCAATGAAGGGGTC	132
Aurka	CCAAGTTTGACGAGCAGAGA	TTCAACTCTCCGTTTGAGCC	136
ccne2	GGAAAACAGATACGTGCATGA	GGCAAGGTAAAATGTCTCCC	139
Fli1	AATCTGAAGGGGCTACGAGG	GGACTGATCGTCACTCACCA	131
